# Supplementary material for: Feed efficiency in dairy sheep: An insight from the milk transcriptome
Source: Front Vet Sci. 2023 Apr 3;10:1122953. doi: 10.3389/fvets.2023.1122953 (PMC10106586; doi:10.3389/fvets.2023.1122953)
Supplement: Supplementary file 1 [file Table_1.xlsx]

## Sheet: Hoja2
Table S1. Differentially expressed genes in the mammary gland transcriptome between High feed efficient and Low feed efficient sheep
Genes	baseMean	log2FoldChange	lfcSE	stat	pvalue	padj
ADIRF	19.7617	-2.80315	0.745442	-3.76039	0.000169647	0.0408274
ANKRD33B	1894.84	-3.84387	0.957778	-4.01332	5.98712e-05	0.0291562
AREG	464.461	-2.3433	0.608055	-3.85377	0.000116315	0.0370317
ARRDC4	1306.63	-2.4097	0.601504	-4.00613	6.17226e-05	0.0291562
BASP1	1675.89	-2.78581	0.731489	-3.80841	0.000139861	0.0406566
CCNA2	20.1485	1.75027	0.440533	3.97307	7.09513e-05	0.0312112
CRYAB	2632.78	-1.98008	0.535474	-3.69781	0.000217464	0.0446071
CSF1	6700.2	-3.98633	0.895458	-4.45172	8.51865e-06	0.0128841
CX3CL1	45.1958	-2.58353	0.706007	-3.65936	0.000252849	0.0483805
DHRS9	941.359	-2.642	0.681572	-3.87632	0.000106046	0.0370317
ETS2	2230.93	-2.81825	0.645316	-4.36725	1.25822e-05	0.0140434
FBXO2	45.8526	-3.04958	0.738721	-4.12818	3.65642e-05	0.0251229
FHAD1	22.4219	-3.31613	0.820741	-4.0404	5.33594e-05	0.0278702
G0S2	570.157	-2.27243	0.619219	-3.66982	0.000242719	0.0479255
GABRE	48.3221	-2.23018	0.591806	-3.76842	0.000164282	0.0408274
GALNT17	399.951	-2.45636	0.665328	-3.69195	0.000222543	0.0448527
GPR84	195.421	-3.8535	1.02672	-3.75321	0.000174585	0.0408274
HLX	190.608	-4.5101	0.930465	-4.84715	1.25248e-06	0.00466079
HMGA1	3502.98	-2.11559	0.567943	-3.72501	0.000195309	0.0428408
HS3ST1	20.4058	-3.22428	0.705629	-4.56937	4.8919e-06	0.0105637
HSPA6	3989.97	-2.81652	0.697171	-4.03992	5.3469e-05	0.0278702
HSPB1	5144.3	-2.2026	0.559763	-3.93488	8.32386e-05	0.0331115
ICAM1	936.14	-3.4879	0.854321	-4.08266	4.45227e-05	0.0261262
IL15RA	118.455	-2.85419	0.734301	-3.88695	0.000101513	0.0370317
IL17REL	115.003	-3.49533	0.79218	-4.41229	1.02282e-05	0.0128841
IL1RN	4138.68	-3.89354	0.957494	-4.06638	4.77481e-05	0.0267319
IQCF1	8.01835	-2.51462	0.677346	-3.71246	0.000205255	0.0443234
ISG15	488.444	-3.32571	0.881891	-3.77111	0.000162521	0.0408274
KIF20A	29.8736	1.85053	0.426536	4.3385	1.43457e-05	0.0144566
KIF4A	24.7262	1.90684	0.43735	4.35999	1.30066e-05	0.0140434
KLF4	237.481	-2.27026	0.55581	-4.08459	4.4155e-05	0.0261262
LIMS2	48.5747	-2.75153	0.713242	-3.85778	0.00011442	0.0370317
LOC101102105	112.838	-2.26604	0.564667	-4.01306	5.99362e-05	0.0291562
LOC101103862	70.0244	-3.24021	0.859577	-3.76954	0.00016355	0.0408274
LOC101105214	27.4667	-2.78762	0.754071	-3.69675	0.000218373	0.0446071
LOC101108819	19.5924	-5.49494	1.34663	-4.0805	4.4938e-05	0.0261262
LOC101111669	371.593	-1.46509	0.393346	-3.72469	0.000195556	0.0428408
LOC101114678	170.641	-3.37779	0.857371	-3.93971	8.15817e-05	0.0331115
LOC101117184	229.539	-2.70203	0.565634	-4.777	1.77927e-06	0.00466079
LOC101117691	310.904	-2.41328	0.546173	-4.41853	9.93748e-06	0.0128841
LOC101117955	723.884	-2.85201	0.567052	-5.02955	4.91637e-07	0.00297271
LOC105610157	59.7334	-2.18884	0.569851	-3.84108	0.000122492	0.0370317
LOC114113214	19.923	-4.08603	0.972307	-4.20241	2.64093e-05	0.022178
LOC114116471	14.1545	-2.23687	0.595579	-3.75579	0.000172798	0.0408274
LOC114117526	71.6211	-3.47161	0.694838	-4.99629	5.84449e-07	0.00297271
LOC114117804	20.2531	7.58173	2.00151	3.78801	0.000151857	0.0408274
LOC114118069	328.459	-3.46712	0.846884	-4.09397	4.24049e-05	0.0261262
LOC121816556	8.0027	-5.17065	1.22352	-4.22605	2.37825e-05	0.0211469
LOC121816573	27.8072	-3.57739	0.951708	-3.75891	0.000170654	0.0408274
LOC121819723	23.0753	2.22311	0.592501	3.75209	0.000175369	0.0408274
LOC121820289	14136.6	-2.53005	0.674354	-3.75181	0.000175561	0.0408274
LTF	4628.19	-2.60242	0.58293	-4.46437	8.0303e-06	0.0128841
MAB21L2	92.0368	-5.32193	1.06556	-4.99447	5.89979e-07	0.00297271
MAFF	854.018	-1.92359	0.500515	-3.84322	0.00012143	0.0370317
MARCKSL1	5185.98	-2.13398	0.557159	-3.83012	0.000128083	0.0379627
MEFV	153.7	-3.79281	0.961573	-3.94439	8.00047e-05	0.0331115
MYBPH	40.9847	-2.83226	0.678943	-4.17157	3.02503e-05	0.0228632
MYO7A	41.3034	1.66768	0.398827	4.18146	2.89639e-05	0.0228632
NCF1	646.71	-3.59063	0.904739	-3.96869	7.22673e-05	0.0312112
NEFM	52.8883	-2.86103	0.647022	-4.42185	9.78609e-06	0.0128841
NFE2	64.8229	-3.74457	0.969603	-3.86196	0.000112483	0.0370317
NFKBIE	491.564	-2.29855	0.60852	-3.77729	0.000158546	0.0408274
NKX3-1	57.5427	-2.01529	0.517514	-3.89417	9.85336e-05	0.0370317
OSM	619.473	-3.51316	0.949912	-3.69841	0.000216957	0.0446071
OXT	60.9353	-3.4323	0.831167	-4.1295	3.6356e-05	0.0251229
PDE4C	5.13075	-2.70476	0.737999	-3.665	0.00024734	0.0479332
PERM1	226.114	-2.07061	0.546946	-3.78576	0.00015324	0.0408274
PRC1	70.9248	1.18658	0.318333	3.72748	0.000193401	0.0428408
PRDM5	13.951	1.7582	0.466495	3.76896	0.000163932	0.0408274
PUS7L	489.378	-2.73169	0.705303	-3.87308	0.000107471	0.0370317
RHOV	112.466	-2.10318	0.567735	-3.70452	0.000211791	0.0446071
SERTM1	63.9423	3.58307	0.897823	3.99085	6.58377e-05	0.0301577
SESN2	1305.88	-1.66864	0.432013	-3.86248	0.000112242	0.0370317
TGIF1	570.216	-2.55074	0.652825	-3.90723	9.33612e-05	0.0361858
TOP2A	139.347	1.4885	0.312109	4.76915	1.85001e-06	0.00466079
TREML2	309.384	-4.38735	1.02559	-4.27786	1.88696e-05	0.017827
UPP1	278.263	-3.10636	0.85085	-3.65089	0.000261332	0.0493786
ZNF296	96.1276	-2.82817	0.770967	-3.66834	0.00024413	0.0479255
ZNF521	20.2173	-3.19485	0.852463	-3.74779	0.0001784	0.0408589
