# Supplementary material for: Feed efficiency in dairy sheep: An insight from the milk transcriptome
Source: Front Vet Sci. 2023 Apr 3;10:1122953. doi: 10.3389/fvets.2023.1122953 (PMC10106586; doi:10.3389/fvets.2023.1122953)
Supplement: Supplementary file 2 [file Table_2.XLSX]

## Sheet: Hoja1
Table S2. Toppgene enrichment analysis results from the differentially expressed genes between High feed efficient and Low feed efficient sheep
Category	ID	Name	Source	p-value	q-value_FDR_B&H	Hit_Count_in_Query_List	Hit_Count_in_Genome	Genes
BP	GO:0033993	response_to_lipid	_	6.51e-06	0.01637	16	1567	CRYAB,NEFM,CSF1,OXT,ICAM1,NCF1,GPR84,NKX3-1,LTF,KLF4,IL1RN,CX3CL1,MEFV,HSPB1,AREG,CCNA2
BP	GO:0031399	regulation_of_protein_modification_process	_	6.471e-05	0.03134	16	1886	OSM,CSF1,ISG15,ARRDC4,NFE2,ICAM1,NCF1,SESN2,NKX3-1,LTF,IL1RN,CX3CL1,HSPB1,AREG,FBXO2,CCNA2
BP	GO:0045893	positive_regulation_of_DNA-templated_transcription	_	7.071e-05	0.03134	16	1900	OSM,ZNF296,NFE2,NCF1,ETS2,ZNF521,SESN2,MAFF,HMGA1,NKX3-1,ADIRF,KLF4,PRDM5,CX3CL1,TOP2A,CCNA2
BP	GO:1903508	positive_regulation_of_nucleic_acid-templated_transcription	_	7.071e-05	0.03134	16	1900	OSM,ZNF296,NFE2,NCF1,ETS2,ZNF521,SESN2,MAFF,HMGA1,NKX3-1,ADIRF,KLF4,PRDM5,CX3CL1,TOP2A,CCNA2
BP	GO:1902680	positive_regulation_of_RNA_biosynthetic_process	_	7.344e-05	0.03134	16	1906	OSM,ZNF296,NFE2,NCF1,ETS2,ZNF521,SESN2,MAFF,HMGA1,NKX3-1,ADIRF,KLF4,PRDM5,CX3CL1,TOP2A,CCNA2
BP	GO:0042026	protein_refolding	_	9.794e-05	0.03134	3	31	CRYAB,HSPA6,HSPB1
BP	GO:0034097	response_to_cytokine	_	0.0001036	0.03134	13	1349	OSM,IL15RA,CSF1,IL17REL,ISG15,ICAM1,NKX3-1,KLF4,PRDM5,IL1RN,CX3CL1,MEFV,HSPB1
BP	GO:0030278	regulation_of_ossification	_	0.000106	0.03134	5	162	CSF1,OXT,ISG15,NFE2,LTF
BP	GO:0043491	protein_kinase_B_signaling	_	0.000126	0.03134	6	269	OSM,SESN2,NKX3-1,KLF4,CX3CL1,LIMS2
BP	GO:0060047	heart_contraction	_	0.0001298	0.03134	7	390	CRYAB,OXT,ICAM1,DHRS9,HS3ST1,AREG,LIMS2
BP	GO:0071345	cellular_response_to_cytokine_stimulus	_	0.0001374	0.03134	12	1196	OSM,IL15RA,CSF1,IL17REL,ISG15,ICAM1,NKX3-1,KLF4,PRDM5,IL1RN,CX3CL1,HSPB1
BP	GO:0003015	heart_process	_	0.0001565	0.03134	7	402	CRYAB,OXT,ICAM1,DHRS9,HS3ST1,AREG,LIMS2
BP	GO:1904141	positive_regulation_of_microglial_cell_migration	_	0.0001716	0.03134	2	7	CSF1,CX3CL1
BP	GO:0045944	positive_regulation_of_transcription_by_RNA_polymerase_II	_	0.0001817	0.03134	13	1427	OSM,ZNF296,ETS2,ZNF521,SESN2,MAFF,HMGA1,NKX3-1,ADIRF,KLF4,PRDM5,CX3CL1,TOP2A
BP	GO:0008284	positive_regulation_of_cell_population_proliferation	_	0.0001869	0.03134	12	1236	TGIF1,OSM,CSF1,HLX,MARCKSL1,NKX3-1,LTF,MAB21L2,PRC1,CX3CL1,AREG,CCNA2
BP	GO:1904139	regulation_of_microglial_cell_migration	_	0.0002283	0.03378	2	8	CSF1,CX3CL1
BP	GO:0061518	microglial_cell_proliferation	_	0.0002283	0.03378	2	8	CSF1,CX3CL1
BP	GO:0042325	regulation_of_phosphorylation	_	0.0002872	0.03685	13	1495	OSM,CSF1,ICAM1,NCF1,SESN2,NKX3-1,LTF,KLF4,IL1RN,CX3CL1,HSPB1,AREG,CCNA2
BP	GO:0006979	response_to_oxidative_stress	_	0.0002896	0.03685	8	591	CRYAB,NEFM,NFE2,NCF1,SESN2,KLF4,HSPB1,AREG
BP	GO:1904124	microglial_cell_migration	_	0.000293	0.03685	2	9	CSF1,CX3CL1
BP	GO:0000302	response_to_reactive_oxygen_species	_	0.0003109	0.03724	6	318	CRYAB,NCF1,SESN2,KLF4,HSPB1,AREG
BP	GO:0051240	positive_regulation_of_multicellular_organismal_process	_	0.0003417	0.03851	15	1950	OSM,IL15RA,CSF1,OXT,ISG15,BASP1,G0S2,ICAM1,HLX,NKX3-1,LTF,KLF4,CX3CL1,MEFV,HSPB1
BP	GO:0001932	regulation_of_protein_phosphorylation	_	0.0003521	0.03851	12	1324	OSM,CSF1,ICAM1,NCF1,SESN2,NKX3-1,LTF,IL1RN,CX3CL1,HSPB1,AREG,CCNA2
BP	GO:0048598	embryonic_morphogenesis	_	0.0005268	0.04976	11	1185	TGIF1,MYO7A,NFE2,RHOV,DHRS9,ETS2,HLX,MAB21L2,KLF4,PRDM5,IL1RN
BP	GO:0051256	mitotic_spindle_midzone_assembly	_	0.0005342	0.04976	2	12	KIF4A,PRC1
BP	GO:0061517	macrophage_proliferation	_	0.0005342	0.04976	2	12	CSF1,CX3CL1
BP	GO:0034115	negative_regulation_of_heterotypic_cell-cell_adhesion	_	0.0005342	0.04976	2	12	KLF4,IL1RN
Pathway	M42533	Overview_of_proinflammatory_and_profibrotic_mediators	MSigDB_C2_BIOCARTA_(v7.5.1)	7.607e-05	0.02991	5	128	OSM,CSF1,IL1RN,CX3CL1,AREG
Pathway	M40062	p53_transcriptional_gene_network	MSigDB_C2_BIOCARTA_(v7.5.1)	0.0001082	0.02991	4	72	ISG15,ICAM1,SESN2,CX3CL1
