# Supplementary material for: Feed efficiency in dairy sheep: An insight from the milk transcriptome
Source: Front Vet Sci. 2023 Apr 3;10:1122953. doi: 10.3389/fvets.2023.1122953 (PMC10106586; doi:10.3389/fvets.2023.1122953)
Supplement: Supplementary file 3 [file Table_3.XLSX]

## Sheet: Hoja1
Table S3. Genes discriminating (VIP>2) High feed efficient and Low feed efficient sheep in the mammary gland transcriptome
genes	VIP	loadings
ARHGAP8	18.2271	-0.148252
NCOA5	14.2043	-0.115532
MAST1	13.7816	-0.112094
ZNF598	13.4596	-0.109475
LOC101115355	11.8296	-0.0962171
PLEKHA4	11.2175	-0.0912387
MXRA8	11.0689	-0.0900298
TNKS1BP1	10.9377	-0.0889625
SH2D4A	10.7438	-0.0873852
LOC121817521	10.5718	-0.0859861
DCLK2	10.5585	-0.0858782
SLC16A11	10.1493	-0.0825497
WIZ	10.0979	-0.082132
LTBP4	9.66709	-0.078628
BMP6	9.46584	-0.0769911
CCDC30	9.42777	-0.0766815
LINGO1	9.42578	-0.0766653
BAIAP2	9.40358	-0.0764847
CCDC138	8.94726	-0.0727732
ZNF316	8.9137	-0.0725003
LOC101120590	8.80822	-0.0716424
RBMS1	8.48259	-0.0689938
LOC106990520	8.48	-0.0689727
FRMD8	8.22727	-0.0669171
CTXN1	8.03672	-0.0653673
TRIM8	7.8568	-0.0639039
LOC121816921	7.73944	-0.0629494
PDE4C	7.627	-0.0620348
WNT4	7.5633	-0.0615167
SESN2	7.08286	-0.0576089
SSC5D	6.82641	-0.0555232
CDYL	6.80362	-0.0553378
MYO1C	6.73801	-0.0548042
LOC101113676	6.65257	-0.0541092
RHOB	6.46151	-0.0525552
LOC105607560	6.44018	-0.0523817
TWNK	6.40559	-0.0521004
LOC101119486	6.25152	-0.0508472
LDLRAP1	6.19586	-0.0503945
FOXA3	5.98303	-0.0486634
LOC114109057	5.9716	-0.0485705
RYR1	5.78751	-0.0470731
EVA1C	5.63827	-0.0458593
CKAP4	5.61888	-0.0457016
ITPKC	5.6169	-0.0456855
TICAM1	5.52098	-0.0449053
GABBR1	5.43998	-0.0442465
TMEM51	5.40536	-0.0439649
TRIP10	5.3624	-0.0436155
IQCF1	5.2722	-0.0428819
EPHA2	5.1462	-0.041857
LOC105612995	5.14487	-0.0418462
UTP4	4.87572	-0.039657
LOC443240	4.8673	-0.0395886
LOC101106719	4.82242	-0.0392235
KATNB1	4.71197	-0.0383252
TMEM241	4.64918	-0.0378145
PRSS2	4.59731	-0.0373926
DUSP8	4.3177	-0.0351183
TULP3	4.3007	-0.0349801
RIPOR1	4.18708	-0.0340559
B4GALT3	4.13762	-0.0336536
LRRC2	4.13448	-0.0336282
DDAH2	4.08586	-0.0332327
WIPF3	3.95006	-0.0321281
LOC105616911	3.94143	-0.0320579
LOC114116854	3.92577	-0.0319306
ZNF853	3.87507	-0.0315182
TBC1D25	3.81028	-0.0309912
KIAA1671	3.63128	-0.0295353
LOC101111669	3.62573	-0.0294901
HIPK2	3.61361	-0.0293915
EPOP	3.6014	-0.0292923
A4GALT	3.54201	-0.0288092
TRIM27	3.43305	-0.027923
DAPK3	3.39276	-0.0275953
C24H16orf96	3.39255	-0.0275936
RHBDF1	3.17225	-0.0258017
LOC105612015	3.09884	-0.0252047
HSPB8	3.07352	-0.0249987
DLX3	2.95042	-0.0239975
LOC114114011	2.78741	-0.0226716
HSPB1	2.78284	-0.0226345
RHBDL3	2.68034	-0.0218008
BTLA	2.67552	-0.0217615
LOC114114491	2.53341	-0.0206057
LMNA	2.48364	-0.0202009
ZMIZ2	2.46871	-0.0200795
VWA7	2.45985	-0.0200073
ESM1	2.4495	-0.0199232
KRT7	2.435	-0.0198052
MORN4	2.43021	-0.0197663
HS3ST1	2.31616	-0.0188387
AP4S1	2.20854	-0.0179633
GAR1	2.14336	-0.0174332
ARPC5L	2.14164	-0.0174192
PCSK4	2.10971	-0.0171595
NKX3-1	2.09086	-0.0170061
CAT	2.05331	0.0167007
ATP13A4	2.05945	0.0167507
GABRB1	2.06048	0.0167591
CCL28	2.07854	0.016906
COX15	2.10225	0.0170988
MGST1	2.11371	0.017192
LOC121819596	2.121	0.0172513
SCD	2.16027	0.0175707
LOC101105041	2.16243	0.0175883
MPHOSPH9	2.19187	0.0178278
LNX1	2.31866	0.018859
IGF2R	2.32524	0.0189125
SGPP2	2.38974	0.0194371
LOC101110135	2.39261	0.0194604
AMOT	2.40501	0.0195613
LMAN1	2.40916	0.0195951
LOC101120206	2.52003	0.0204968
HELLS	2.54423	0.0206937
LOC121819730	2.56675	0.0208769
MDH1	2.60083	0.021154
DTL	2.65868	0.0216246
LRRC8C	2.73024	0.0222066
KIF11	2.82039	0.0229399
CDK1	2.82968	0.0230154
ERMP1	2.87421	0.0233776
SLC30A5	2.93992	0.023912
DDX11	2.94128	0.0239231
SOWAHB	2.97496	0.0241971
TPX2	2.9846	0.0242754
LOC101111247	3.02394	0.0245955
NUCB2	3.0584	0.0248757
LOC121818575	3.05977	0.0248869
LANCL1	3.13307	0.0254831
ABHD3	3.19409	0.0259794
LOC101110679	3.19985	0.0260262
CELF6	3.27618	0.026647
NFS1	3.3333	0.0271117
LOC101114791	3.36909	0.0274027
CPQ	3.37086	0.0274172
BUB1	3.41674	0.0277903
MAGEH1	3.54091	0.0288003
ERBB4	3.55876	0.0289455
SPEF2	3.60459	0.0293182
ALG1	3.62484	0.0294829
CENPT	3.63791	0.0295892
RGS22	3.63812	0.0295909
PNMA8B	3.69659	0.0300665
MAGEF1	3.71264	0.030197
PIGB	3.76748	0.0306431
ANGPT1	3.90249	0.0317412
JCHAIN	4.03925	0.0328535
RETSAT	4.11863	0.0334992
SPTLC3	4.15671	0.0338089
DPY19L1	4.18997	0.0340794
STING1	4.23084	0.0344119
PIGG	4.36177	0.0354768
SIGLEC14	4.37087	0.0355508
PBK	4.37493	0.0355838
GALK2	4.4464	0.0361652
HELQ	4.52591	0.0368118
ARSB	4.52706	0.0368212
UBE4A	4.65834	0.0378889
HADH	4.67321	0.0380099
EMC1	4.76891	0.0387883
AOX1	4.81411	0.0391559
LOC105610499	4.82258	0.0392249
FAM170B	4.9856	0.0405507
CLCN5	5.19389	0.0422449
LOC101106554	5.26348	0.0428109
FOXM1	5.34079	0.0434397
SLC1A3	5.41841	0.0440711
LOC101109989	5.45397	0.0443602
GALNT5	5.48718	0.0446304
FANCD2	5.5895	0.0454626
LOC101116298	5.62309	0.0457358
ADHFE1	5.66095	0.0460438
PRIM2	5.67541	0.0461614
NEK2	5.78142	0.0470236
SLC17A5	5.81805	0.0473215
LOC101110385	5.8678	0.0477262
L2HGDH	5.8911	0.0479158
ERLEC1	5.91872	0.0481404
PRDM5	5.93141	0.0482436
PIGN	5.93992	0.0483128
ARHGAP11A	6.22511	0.0506324
TRIM68	6.23381	0.0507031
TECTB	6.24098	0.0507615
CENPK	6.26981	0.050996
MAP3K19	6.40124	0.052065
ELL3	6.43478	0.0523377
LOC105606428	6.45448	0.052498
KIF15	6.5064	0.0529203
SMC2	6.59089	0.0536075
LPL	6.63293	0.0539494
RTN4	6.6524	0.0541078
ASPM	6.71408	0.0546095
ARHGAP19	6.78455	0.0551827
MTX3	6.88323	0.0559853
EIF4G3	6.91533	0.0562463
CENPN	6.97715	0.0567492
PIGS	6.99993	0.0569345
CEP85	7.35814	0.059848
ZWINT	7.41978	0.0603494
POLQ	7.4389	0.0605049
RAD51AP1	7.54031	0.0613297
WDR5B	7.56194	0.0615056
DYNC2I1	7.68147	0.0624778
MOGAT1	7.7313	0.0628831
REXO5	7.74201	0.0629702
FUT10	7.75438	0.0630709
CYP2D6	7.7705	0.063202
CENPF	7.79575	0.0634073
IKZF4	7.83689	0.0637419
SLC25A53	7.85226	0.063867
TDRKH	7.85668	0.0639029
CHDH	7.91434	0.0643719
PPARGC1B	7.99206	0.065004
ELP4	8.00071	0.0650744
ZBED5	8.03835	0.0653806
ANKH	8.11822	0.0660302
CCDC8	8.34701	0.067891
MKI67	8.41379	0.0684342
SMC1A	8.5373	0.0694388
NECTIN3	8.54201	0.0694771
ZBTB14	8.63588	0.0702406
TM2D1	8.67873	0.0705891
TMEM254	8.7416	0.0711005
CDC7	8.84996	0.0719818
NCAPD3	9.24442	0.0751902
PTGR1	9.42404	0.0766511
ACTR8	9.51126	0.0773606
LOC121816871	9.61205	0.0781804
KNL1	9.81611	0.0798401
CCNA2	10.0963	0.0821188
XXYLT1	10.1606	0.0826423
FYB2	10.5122	0.0855016
LOC101118336	10.7244	0.0872281
GPAM	11.0545	0.0899128
POLE	11.0866	0.0901737
ALOX12	11.1809	0.0909406
MMD	11.2073	0.0911558
C5H5orf63	11.4183	0.0928719
C7H15orf61	11.6591	0.0948304
SLC39A10	11.7455	0.0955326
PLA2G7	12.0022	0.0976204
FUCA2	12.6917	0.103229
KIF4A	13.0383	0.106048
KIF20A	13.0969	0.106524
LOC121816485	13.2695	0.107929
DEPDC1	13.7876	0.112143
LOC105606855	14.135	0.114968
ANO9	14.3161	0.116441
MCCC1	15.1935	0.123577
PRC1	15.7138	0.127809
AGA	16.3353	0.132865
SKP2	16.92	0.13762
LOC101104224	17.0363	0.138566
MYO7A	17.5647	0.142864
LOC443456	18.2256	0.148239
TOP2A	18.2923	0.148782
CDKN3	18.5531	0.150903
LOC121816070	19.0682	0.155092
ACOX3	21.093	0.171562
