# Supplementary material for: Feed efficiency in dairy sheep: An insight from the milk transcriptome
Source: Front Vet Sci. 2023 Apr 3;10:1122953. doi: 10.3389/fvets.2023.1122953 (PMC10106586; doi:10.3389/fvets.2023.1122953)
Supplement: Supplementary file 4 [file Table_4.XLSX]

## Sheet: Hoja1
Table S4. Toppgene funtional enrichment results from the discriminant genes (VIP>2) between High and Low feed efficient sheep
Category	ID	Name	Source	p-value	q-value_Bonferroni	q-value_FDR_B&H	q-value_FDR_B&Y	Hit_Count_in_Query_List	Hit_Count_in_Genome	Genes
MF	GO:0005524	ATP_binding	_	4.89e-05	0.0332	0.01575	0.1118	34	1526	ERBB4,GALK2,MYO1C,MYO7A,SMC1A,PBK,KIF4A,DAPK3,MCCC1,RYR1,CDC7,DDX11,NEK2,CLCN5,KIF15,BUB1,MKI67,DCLK2,KIF11,MAP3K19,ATP13A4,ACTR8,HIPK2,TWNK,SMC2,HELQ,KIF20A,ITPKC,EPHA2,MAST1,CDK1,POLQ,TOP2A,HELLS
MF	GO:0032559	adenyl_ribonucleotide_binding	_	5.846e-05	0.0397	0.01575	0.1118	35	1606	ERBB4,GALK2,MYO1C,MYO7A,SMC1A,PBK,KIF4A,DAPK3,STING1,MCCC1,RYR1,CDC7,DDX11,NEK2,CLCN5,KIF15,BUB1,MKI67,DCLK2,KIF11,MAP3K19,ATP13A4,ACTR8,HIPK2,TWNK,SMC2,HELQ,KIF20A,ITPKC,EPHA2,MAST1,CDK1,POLQ,TOP2A,HELLS
MF	GO:0030554	adenyl_nucleotide_binding	_	6.961e-05	0.04726	0.01575	0.1118	35	1620	ERBB4,GALK2,MYO1C,MYO7A,SMC1A,PBK,KIF4A,DAPK3,STING1,MCCC1,RYR1,CDC7,DDX11,NEK2,CLCN5,KIF15,BUB1,MKI67,DCLK2,KIF11,MAP3K19,ATP13A4,ACTR8,HIPK2,TWNK,SMC2,HELQ,KIF20A,ITPKC,EPHA2,MAST1,CDK1,POLQ,TOP2A,HELLS
MF	GO:0051536	iron-sulfur_cluster_binding	_	0.0001786	0.1213	0.02425	0.1722	6	76	KIF4A,DDX11,POLE,AOX1,NFS1,PRIM2
MF	GO:0051540	metal_cluster_binding	_	0.0001786	0.1213	0.02425	0.1722	6	76	KIF4A,DDX11,POLE,AOX1,NFS1,PRIM2
BP	GO:0000280	nuclear_division	_	3.026e-10	1.154e-06	1.154e-06	1.018e-05	26	565	CCDC8,CENPF,SMC1A,KATNB1,KIF4A,DAPK3,WNT4,CENPK,FANCD2,NEK2,KIF15,BUB1,MKI67,ASPM,KIF11,TDRKH,NCAPD3,CEP85,PRC1,SMC2,ZWINT,KIF20A,RAD51AP1,TPX2,EIF4G3,TOP2A
BP	GO:0048285	organelle_fission	_	2.233e-09	8.518e-06	4.259e-06	3.758e-05	26	621	CCDC8,CENPF,SMC1A,KATNB1,KIF4A,DAPK3,WNT4,CENPK,FANCD2,NEK2,KIF15,BUB1,MKI67,ASPM,KIF11,TDRKH,NCAPD3,CEP85,PRC1,SMC2,ZWINT,KIF20A,RAD51AP1,TPX2,EIF4G3,TOP2A
BP	GO:0051276	chromosome_organization	_	7.389e-09	2.818e-05	9.393e-06	8.288e-05	26	658	CENPN,CENPF,SMC1A,KATNB1,KIF4A,CENPK,DDX11,FANCD2,NEK2,GAR1,BUB1,KIF11,NCAPD3,ACTR8,CENPT,TWNK,PRC1,SMC2,HELQ,ZWINT,LMNA,TNKS1BP1,CDK1,POLQ,TOP2A,HELLS
BP	GO:0022402	cell_cycle_process	_	1.168e-08	4.456e-05	1.114e-05	9.829e-05	41	1490	CDKN3,CCDC8,CENPF,SMC1A,KATNB1,PBK,KIF4A,DAPK3,WNT4,CENPK,CDC7,DDX11,FANCD2,NEK2,WIZ,KIF15,BUB1,MKI67,ASPM,NKX3-1,KIF11,KNL1,FOXM1,TDRKH,NCAPD3,CEP85,POLE,DTL,PRC1,SMC2,SKP2,ZWINT,CCNA2,KIF20A,RHOB,RAD51AP1,LMNA,TPX2,CDK1,EIF4G3,TOP2A
BP	GO:0007059	chromosome_segregation	_	1.782e-08	6.796e-05	1.214e-05	0.0001071	20	415	CENPN,CENPF,SMC1A,KATNB1,KIF4A,CENPK,DDX11,FANCD2,NEK2,BUB1,MKI67,KIF11,KNL1,NCAPD3,CENPT,CEP85,PRC1,SMC2,ZWINT,TOP2A
BP	GO:0000278	mitotic_cell_cycle	_	1.909e-08	7.281e-05	1.214e-05	0.0001071	34	1109	CDKN3,CCDC8,CENPF,SMC1A,KATNB1,PBK,KIF4A,DAPK3,CENPK,CDC7,FANCD2,NEK2,KIF15,BUB1,MKI67,ASPM,NKX3-1,KIF11,FOXM1,NCAPD3,CENPT,CEP85,POLE,DTL,PRC1,SMC2,PRDM5,SKP2,ZWINT,CCNA2,KIF20A,RHOB,TPX2,CDK1
BP	GO:1903047	mitotic_cell_cycle_process	_	3.951e-08	0.0001507	2.153e-05	0.00019	30	922	CDKN3,CCDC8,CENPF,SMC1A,KATNB1,PBK,KIF4A,DAPK3,CENPK,CDC7,FANCD2,NEK2,KIF15,BUB1,MKI67,KIF11,FOXM1,NCAPD3,CEP85,POLE,DTL,PRC1,SMC2,SKP2,ZWINT,CCNA2,KIF20A,RHOB,TPX2,CDK1
BP	GO:0051301	cell_division	_	7.212e-08	0.0002751	3.438e-05	0.0003034	26	737	CENPF,SMC1A,KATNB1,KIF4A,CDC7,NEK2,BUB1,ASPM,NKX3-1,KIF11,KNL1,NCAPD3,FUT10,ACTR8,CENPT,CAT,PRC1,SMC2,ZWINT,CCNA2,KIF20A,RHOB,TPX2,CDK1,TOP2A,HELLS
BP	GO:0140014	mitotic_nuclear_division	_	1.135e-07	0.000433	4.811e-05	0.0004245	18	378	CCDC8,CENPF,SMC1A,KATNB1,KIF4A,DAPK3,CENPK,NEK2,KIF15,BUB1,MKI67,KIF11,NCAPD3,CEP85,PRC1,SMC2,ZWINT,TPX2
BP	GO:0000819	sister_chromatid_segregation	_	5.391e-07	0.002056	0.0002056	0.001814	14	254	CENPF,SMC1A,KATNB1,KIF4A,CENPK,DDX11,NEK2,BUB1,KIF11,NCAPD3,PRC1,SMC2,ZWINT,TOP2A
BP	GO:0098813	nuclear_chromosome_segregation	_	9.009e-07	0.003436	0.0003124	0.002756	16	347	CENPF,SMC1A,KATNB1,KIF4A,CENPK,DDX11,FANCD2,NEK2,BUB1,KIF11,KNL1,NCAPD3,PRC1,SMC2,ZWINT,TOP2A
BP	GO:0051726	regulation_of_cell_cycle	_	2.52e-06	0.009611	0.000801	0.007067	34	1368	CDKN3,CCDC8,CENPF,PBK,DAPK3,WNT4,CDC7,DDX11,FANCD2,NEK2,WIZ,KIF15,BUB1,MKI67,ASPM,NKX3-1,KIF11,FOXM1,NCAPD3,ACTR8,CEP85,DTL,HIPK2,PRC1,SMC2,SKP2,ZWINT,CCNA2,KIF20A,RHOB,RAD51AP1,TPX2,CDK1,EIF4G3
BP	GO:0010564	regulation_of_cell_cycle_process	_	2.739e-06	0.01045	0.0008036	0.007091	26	893	CCDC8,CENPF,PBK,DAPK3,WNT4,CDC7,DDX11,FANCD2,NEK2,WIZ,KIF15,BUB1,MKI67,NKX3-1,KIF11,NCAPD3,CEP85,DTL,PRC1,SMC2,ZWINT,KIF20A,RAD51AP1,TPX2,CDK1,EIF4G3
BP	GO:0000070	mitotic_sister_chromatid_segregation	_	3.594e-06	0.01371	0.0009792	0.00864	12	218	CENPF,SMC1A,KATNB1,KIF4A,CENPK,NEK2,BUB1,KIF11,NCAPD3,PRC1,SMC2,ZWINT
BP	GO:0051383	kinetochore_organization	_	4.447e-06	0.01696	0.001131	0.009977	5	24	CENPN,CENPF,CENPK,CENPT,SMC2
BP	GO:0140013	meiotic_nuclear_division	_	1.131e-05	0.04315	0.002697	0.0238	12	244	SMC1A,WNT4,FANCD2,BUB1,ASPM,TDRKH,NCAPD3,SMC2,KIF20A,RAD51AP1,EIF4G3,TOP2A
BP	GO:0051321	meiotic_cell_cycle	_	1.22e-05	0.04652	0.002736	0.02414	15	378	SMC1A,WNT4,FANCD2,NEK2,BUB1,MKI67,ASPM,TDRKH,NCAPD3,SMC2,KIF20A,RAD51AP1,CDK1,EIF4G3,TOP2A
BP	GO:1903046	meiotic_cell_cycle_process	_	1.575e-05	0.06007	0.003337	0.02945	13	295	SMC1A,WNT4,FANCD2,BUB1,ASPM,TDRKH,NCAPD3,SMC2,KIF20A,RAD51AP1,CDK1,EIF4G3,TOP2A
BP	GO:0051783	regulation_of_nuclear_division	_	2.076e-05	0.07918	0.004168	0.03677	10	179	CCDC8,CENPF,DAPK3,WNT4,NEK2,BUB1,MKI67,ZWINT,RAD51AP1,EIF4G3
BP	GO:0006259	DNA_metabolic_process	_	2.562e-05	0.09772	0.004886	0.04311	29	1201	CENPF,SMC1A,MAGEF1,CDC7,DDX11,FANCD2,NEK2,WIZ,GAR1,MKI67,SESN2,FOXM1,TDRKH,ACTR8,RBMS1,POLE,DTL,TWNK,SMC2,HELQ,CCNA2,RAD51AP1,LMNA,PRIM2,TNKS1BP1,CDK1,POLQ,TOP2A,HELLS
BP	GO:0034508	centromere_complex_assembly	_	3.091e-05	0.1179	0.005614	0.04954	5	35	CENPN,CENPF,CENPK,CENPT,HELLS
BP	GO:0051382	kinetochore_assembly	_	4.081e-05	0.1557	0.007076	0.06244	4	19	CENPN,CENPF,CENPK,CENPT
BP	GO:0051225	spindle_assembly	_	5.908e-05	0.2253	0.009797	0.08645	9	163	SMC1A,KIF4A,NEK2,KIF15,ASPM,KIF11,PRC1,KIF20A,TPX2
BP	GO:0016254	preassembly_of_GPI_anchor_in_ER_membrane	_	6.187e-05	0.236	0.009833	0.08676	3	8	PIGN,PIGG,PIGB
BP	GO:0090307	mitotic_spindle_assembly	_	6.99e-05	0.2666	0.01066	0.09409	7	96	SMC1A,KIF4A,NEK2,KIF15,KIF11,PRC1,TPX2
BP	GO:0046602	regulation_of_mitotic_centrosome_separation	_	9.209e-05	0.3512	0.01351	0.1192	3	9	NEK2,KIF11,CEP85
BP	GO:0006629	lipid_metabolic_process	_	0.0001336	0.5096	0.01887	0.1665	33	1590	PIGN,LDLRAP1,SPTLC3,ANO9,ERBB4,CYP2D6,MOGAT1,ABHD3,PIGG,WNT4,RETSAT,ACOX3,BMP6,ADHFE1,SCD,A4GALT,SLC16A11,SESN2,ALOX12,ALG1,PLA2G7,PIGB,PIGS,AOX1,NUCB2,SGPP2,GPAM,CAT,ITPKC,PTGR1,LPL,HADH,B4GALT3
BP	GO:0009247	glycolipid_biosynthetic_process	_	0.0001612	0.6146	0.0216	0.1906	6	77	PIGN,PIGG,A4GALT,PIGB,PIGS,B4GALT3
BP	GO:0044255	cellular_lipid_metabolic_process	_	0.0001666	0.6356	0.0216	0.1906	26	1137	PIGN,SPTLC3,ERBB4,CYP2D6,MOGAT1,ABHD3,PIGG,RETSAT,ACOX3,SCD,A4GALT,SESN2,ALOX12,ALG1,PLA2G7,PIGB,PIGS,NUCB2,SGPP2,GPAM,CAT,ITPKC,PTGR1,LPL,HADH,B4GALT3
BP	GO:0006260	DNA_replication	_	0.0001699	0.6481	0.0216	0.1906	12	323	CDC7,DDX11,WIZ,ACTR8,RBMS1,POLE,DTL,TWNK,CCNA2,PRIM2,CDK1,POLQ
BP	GO:0006974	cellular_response_to_DNA_damage_stimulus	_	0.0001849	0.7053	0.02275	0.2008	23	952	CDKN3,SMC1A,PBK,MAGEF1,CDC7,DDX11,FANCD2,SESN2,NKX3-1,FOXM1,ACTR8,POLE,DTL,HIPK2,SMC2,HELQ,ELL3,RAD51AP1,EPHA2,TNKS1BP1,CDK1,POLQ,TOP2A
BP	GO:0007051	spindle_organization	_	0.0002556	0.9748	0.03046	0.2688	10	242	SMC1A,KIF4A,NEK2,KIF15,ASPM,KIF11,PRC1,KIF20A,TPX2,CDK1
BP	GO:0046467	membrane_lipid_biosynthetic_process	_	0.0002638	1	0.03049	0.269	8	157	PIGN,SPTLC3,PIGG,A4GALT,PIGB,PIGS,SGPP2,B4GALT3
BP	GO:0032349	positive_regulation_of_aldosterone_biosynthetic_process	_	0.0003283	1	0.03577	0.3157	2	3	WNT4,BMP6
BP	GO:0032346	positive_regulation_of_aldosterone_metabolic_process	_	0.0003283	1	0.03577	0.3157	2	3	WNT4,BMP6
BP	GO:0007100	mitotic_centrosome_separation	_	0.0003838	1	0.03958	0.3492	3	14	NEK2,KIF11,CEP85
BP	GO:0006506	GPI_anchor_biosynthetic_process	_	0.0003839	1	0.03958	0.3492	4	33	PIGN,PIGG,PIGB,PIGS
BP	GO:0051231	spindle_elongation	_	0.0004761	1	0.04656	0.4108	3	15	KIF4A,KIF11,PRC1
BP	GO:0051299	centrosome_separation	_	0.0004761	1	0.04656	0.4108	3	15	NEK2,KIF11,CEP85
BP	GO:0090068	positive_regulation_of_cell_cycle_process	_	0.0005052	1	0.04817	0.425	11	313	PBK,WNT4,CDC7,DDX11,WIZ,NCAPD3,DTL,SMC2,RAD51AP1,CDK1,EIF4G3
CC	GO:0000775	chromosome,_centromeric_region	_	1.409e-07	7.342e-05	7.342e-05	0.0005017	15	269	CENPN,CENPF,SMC1A,DAPK3,CENPK,NEK2,BUB1,MKI67,KNL1,NCAPD3,CENPT,ZWINT,KIF20A,TOP2A,HELLS
CC	GO:0098687	chromosomal_region	_	2.837e-07	0.0001478	7.392e-05	0.0005051	18	410	CENPN,CENPF,SMC1A,DAPK3,CENPK,NEK2,GAR1,BUB1,MKI67,KNL1,NCAPD3,CENPT,ZWINT,KIF20A,RAD51AP1,CDK1,TOP2A,HELLS
CC	GO:0000793	condensed_chromosome	_	3.315e-06	0.001727	0.0005758	0.003935	14	302	CENPN,CENPF,SMC1A,CENPK,FANCD2,NEK2,BUB1,MKI67,KNL1,NCAPD3,CENPT,SMC2,ZWINT,TOP2A
CC	GO:0000922	spindle_pole	_	6.08e-06	0.003168	0.0007919	0.005412	11	195	CENPF,SMC1A,KATNB1,DDX11,NEK2,ASPM,KIF11,CEP85,DYNC2I1,PRC1,TPX2
CC	GO:0005819	spindle	_	7.662e-06	0.003992	0.0007984	0.005456	17	467	CENPF,SMC1A,KATNB1,KIF4A,CDC7,DDX11,NEK2,KIF15,ASPM,HSPB1,KIF11,CEP85,DYNC2I1,PRC1,KIF20A,TPX2,CDK1
CC	GO:0099080	supramolecular_complex	_	9.306e-06	0.004848	0.000808	0.005522	35	1549	LDLRAP1,CENPN,MYO1C,CENPF,SMC1A,KATNB1,WIPF3,KIF4A,DAPK3,CENPK,TRIP10,RYR1,NEK2,KIF15,AMOT,BUB1,ASPM,BAIAP2,CKAP4,LTBP4,HSPB1,KIF11,KNL1,TDRKH,NCAPD3,KRT7,CENPT,HIPK2,PRC1,ZWINT,KIF20A,LMAN1,LMNA,TPX2,CDK1
CC	GO:0000776	kinetochore	_	1.308e-05	0.006814	0.0009735	0.006653	10	173	CENPN,CENPF,SMC1A,CENPK,NEK2,BUB1,KNL1,NCAPD3,CENPT,ZWINT
CC	GO:0000779	condensed_chromosome,_centromeric_region	_	2.129e-05	0.01109	0.001387	0.009477	10	183	CENPN,CENPF,SMC1A,CENPK,NEK2,BUB1,KNL1,NCAPD3,CENPT,ZWINT
CC	GO:0030496	midbody	_	0.0001126	0.05869	0.006521	0.04456	10	223	CENPF,KATNB1,KIF4A,DDX11,NEK2,WIZ,ASPM,PRC1,KIF20A,CDK1
CC	GO:0031984	organelle_subcompartment	_	0.0001506	0.07844	0.007844	0.05361	33	1632	PIGN,SPTLC3,EMC1,CYP2D6,MOGAT1,ERMP1,STING1,PIGG,RETSAT,RYR1,MGST1,SCD,SLC16A11,CKAP4,ALG1,LRRC8C,ATP13A4,FUT10,PIGB,RHBDF1,PIGS,RTN4,NUCB2,SGPP2,AP4S1,IGF2R,SLC30A5,LMAN1,XXYLT1,CDK1,PCSK4,GABBR1,B4GALT3
CC	GO:0042175	nuclear_outer_membrane-endoplasmic_reticulum_membrane_network	_	0.0001715	0.08935	0.008122	0.05551	28	1296	PIGN,SPTLC3,EMC1,CYP2D6,MOGAT1,ERMP1,STING1,PIGG,RETSAT,RYR1,MGST1,SCD,SLC16A11,CKAP4,ALG1,LRRC8C,ATP13A4,FUT10,PIGB,RHBDF1,PIGS,RTN4,NUCB2,SGPP2,LMAN1,XXYLT1,CDK1,GABBR1
CC	GO:0005789	endoplasmic_reticulum_membrane	_	0.0002607	0.1358	0.01098	0.07506	27	1261	PIGN,SPTLC3,EMC1,CYP2D6,MOGAT1,ERMP1,STING1,PIGG,RETSAT,RYR1,MGST1,SCD,SLC16A11,CKAP4,ALG1,LRRC8C,ATP13A4,FUT10,PIGB,RHBDF1,PIGS,RTN4,SGPP2,LMAN1,XXYLT1,CDK1,GABBR1
CC	GO:0098827	endoplasmic_reticulum_subcompartment	_	0.0002741	0.1428	0.01098	0.07506	27	1265	PIGN,SPTLC3,EMC1,CYP2D6,MOGAT1,ERMP1,STING1,PIGG,RETSAT,RYR1,MGST1,SCD,SLC16A11,CKAP4,ALG1,LRRC8C,ATP13A4,FUT10,PIGB,RHBDF1,PIGS,RTN4,SGPP2,LMAN1,XXYLT1,CDK1,GABBR1
CC	GO:0015630	microtubule_cytoskeleton	_	0.001273	0.6634	0.04739	0.3238	28	1472	CCDC8,CENPF,SMC1A,SPEF2,KATNB1,KIF4A,MDH1,TRIP10,CDC7,DDX11,NEK2,KIF15,ASPM,DCLK2,BAIAP2,HSPB1,KIF11,ACTR8,CEP85,DTL,DYNC2I1,FRMD8,PRC1,KIF20A,TPX2,MPHOSPH9,CDK1,TOP2A
Pathway	1269763	Cell_Cycle,_Mitotic	BioSystems:_REACTOME	1.107e-07	0.0001454	0.0001454	0.001128	22	515	CENPN,CENPF,SMC1A,CENPK,CDC7,NEK2,BUB1,KNL1,FOXM1,NCAPD3,CENPT,POLE,SMC2,SKP2,ZWINT,CCNA2,KIF20A,LMNA,PRIM2,TPX2,CDK1,TOP2A
Pathway	1269820	Mitotic_Prometaphase	BioSystems:_REACTOME	5.95e-07	0.0007812	0.0003306	0.002564	10	111	CENPN,CENPF,SMC1A,CENPK,BUB1,KNL1,CENPT,SMC2,ZWINT,CDK1
Pathway	M39678	Retinoblastoma_gene_in_cancer	MSigDB_C2_BIOCARTA_(v7.5.1)	7.553e-07	0.0009917	0.0003306	0.002564	9	88	SMC1A,KIF4A,CDC7,POLE,SMC2,SKP2,CCNA2,CDK1,TOP2A
Pathway	1269741	Cell_Cycle	BioSystems:_REACTOME	2.672e-06	0.003508	0.000752	0.005834	22	622	CENPN,CENPF,SMC1A,CENPK,CDC7,NEK2,BUB1,KNL1,FOXM1,NCAPD3,CENPT,POLE,SMC2,SKP2,ZWINT,CCNA2,KIF20A,LMNA,PRIM2,TPX2,CDK1,TOP2A
Pathway	1269821	Resolution_of_Sister_Chromatid_Cohesion	BioSystems:_REACTOME	2.864e-06	0.00376	0.000752	0.005834	9	103	CENPN,CENPF,SMC1A,CENPK,BUB1,KNL1,CENPT,ZWINT,CDK1
Pathway	M176	FOXM1_transcription_factor_network	MSigDB_C2_BIOCARTA_(v7.5.1)	5.946e-06	0.007807	0.001301	0.01009	6	40	CENPF,NEK2,FOXM1,SKP2,CCNA2,CDK1
Pathway	M39347	Gastric_cancer_network_1	MSigDB_C2_BIOCARTA_(v7.5.1)	1.82e-05	0.0239	0.003414	0.02649	5	29	CENPF,KIF15,ESM1,TPX2,TOP2A
Pathway	1269810	M_Phase	BioSystems:_REACTOME	6.017e-05	0.079	0.008144	0.06318	13	309	CENPN,CENPF,SMC1A,CENPK,BUB1,KNL1,NCAPD3,CENPT,SMC2,ZWINT,KIF20A,LMNA,CDK1
Pathway	1269519	RHO_GTPases_Activate_Formins	BioSystems:_REACTOME	6.179e-05	0.08113	0.008144	0.06318	8	117	CENPN,CENPF,CENPK,BUB1,KNL1,CENPT,ZWINT,RHOB
Pathway	137935	FOXM1_transcription_factor_network	BioSystems:_Pathway_Interaction_Database	6.202e-05	0.08144	0.008144	0.06318	5	37	CENPF,NEK2,FOXM1,SKP2,CDK1
Pathway	1269507	Signaling_by_Rho_GTPases	BioSystems:_REACTOME	0.0001284	0.1686	0.01533	0.1189	15	428	CENPN,CENPF,WIPF3,ARHGAP11A,CENPK,TRIP10,BUB1,BAIAP2,ARHGAP8,KNL1,CENPT,PRC1,ZWINT,RHOB,ARHGAP19
Pathway	82988	Glycosylphosphatidylinositol_(GPI)-anchor_biosynthesis	BioSystems:_KEGG	0.0001785	0.2344	0.01683	0.1305	4	25	PIGN,PIGG,PIGB,PIGS
Pathway	M13265	Glycosylphosphatidylinositol(GPI)-anchor_biosynthesis	MSigDB_C2_BIOCARTA_(v7.5.1)	0.0001785	0.2344	0.01683	0.1305	4	25	PIGN,PIGG,PIGB,PIGS
Pathway	M129	PLK1_signaling_events	MSigDB_C2_BIOCARTA_(v7.5.1)	0.0001794	0.2356	0.01683	0.1305	5	46	BUB1,PRC1,KIF20A,TPX2,CDK1
Pathway	1269825	Mitotic_Anaphase	BioSystems:_REACTOME	0.0002299	0.3019	0.01967	0.1526	9	179	CENPN,CENPF,SMC1A,CENPK,BUB1,KNL1,CENPT,ZWINT,LMNA
Pathway	1269823	Mitotic_Metaphase_and_Anaphase	BioSystems:_REACTOME	0.0002397	0.3147	0.01967	0.1526	9	180	CENPN,CENPF,SMC1A,CENPK,BUB1,KNL1,CENPT,ZWINT,LMNA
Pathway	1270126	Interconversion_of_2-oxoglutarate_and_2-hydroxyglutarate	BioSystems:_REACTOME	0.0003938	0.517	0.02872	0.2228	2	3	L2HGDH,ADHFE1
Pathway	1269801	Phosphorylation_of_proteins_involved_in_the_G2/M_transition_by_Cyclin_A:Cdc2_complexes	BioSystems:_REACTOME	0.0003938	0.517	0.02872	0.2228	2	3	CCNA2,CDK1
Pathway	1269509	RHO_GTPase_Effectors	BioSystems:_REACTOME	0.0006255	0.8213	0.04322	0.3353	11	295	CENPN,CENPF,WIPF3,CENPK,BUB1,BAIAP2,KNL1,CENPT,PRC1,ZWINT,RHOB
Pathway	1269826	Separation_of_Sister_Chromatids	BioSystems:_REACTOME	0.0007346	0.9645	0.04723	0.3664	8	168	CENPN,CENPF,SMC1A,CENPK,BUB1,KNL1,CENPT,ZWINT
Pathway	1268712	Synthesis_of_glycosylphosphatidylinositol_(GPI)	BioSystems:_REACTOME	0.0007554	0.9918	0.04723	0.3664	3	16	PIGN,PIGG,PIGB
